# Supplementary material for: Cardiovascular outcomes trials: a paradigm shift in the current management of type 2 diabetes
Source: Cardiovasc Diabetol. 2022 Aug 4;21:144. doi: 10.1186/s12933-022-01575-9 (PMC9351217; doi:10.1186/s12933-022-01575-9)
Supplement: Supplementary file 1 — Additional file 1: Table S1. Expanded details of CVOTs, renal and HF studies in patients with T2D. Overview of diabetes CVOTs, renal outcomes studies and HF studies with glucose-lowering drugs in patients with T2D, including key outcomes and baseline characteristics [15, 16, 18, 20–22, 26–37, 49–55, 57–59, 62, 63, 68–72, 92, 99, 125]. [file 12933_2022_1575_MOESM1_ESM.xlsx]

## Sheet: Diabetes CVOTs
Class	SGLT2 inhibitors				GLP-1 RAs									DPP-4 inhibitors
Study	EMPA-REG OUTCOME	CANVAS/CANVAS-R	DECLARE-TIMI 58	VERTIS CV	AMPLITUDE-O	LEADER	SUSTAIN-6	ELIXA	EXSCEL	FREEDOM-CVO	REWIND	HARMONY OUTCOMES	PIONEER-6	SAVOR-TIMI 53	EXAMINE	TECOS	CARMELINA®	CAROLINA®
Drug	Empagliflozin	Canagliflozin	Dapagliflozin	Ertugliflozin	Efpegelnatide	Liraglutide	Semaglutide (injectable)	Lixisenatide	Exenatide (injectable)	Exenatide (continuously infused)	Dulaglutide	Albiglutide	Semaglutide (oral)	Saxagliptin	Alogliptin	Sitagliptin	Linagliptin	Linagliptin
	Jardiance®	Invokana®	Forxiga®	Steglatro®	NR 4P-MACE: 0.73; 0.58–0.92	Victoza®	Ozempic®	Lyxumia®	Bydureon®	NR	Trulicity®	Eperzan®	Rybelsus®	Onglyza®	Vipidia®	Januvia®	Trajenta®	Trajenta®
Primary endpoint(s)	3P-MACE	3P-MACE	3P-MACE and composite of CV death or HF hospitalisation	3P-MACE	4P-MACE (composite of CV death, nonfatal MI and nonfatal stroke, death from undetermined causes)	3P-MACE	3P-MACE	4P-MACE (composite of CV death, nonfatal MI and nonfatal stroke, hospitalisation for unstable angina)	3P-MACE	4P-MACE (composite of CV death, nonfatal MI and nonfatal stroke, hospitalisation for unstable angina)	3P-MACE	3P-MACE	3P-MACE	3P-MACE	3P-MACE	4P-MACE (composite of CV death, nonfatal MI and nonfatal stroke, hospitalisation for unstable angina)	3P-MACE	3P-MACE
3P-MACE (HR; 95% CI)	0.86* 0.74–0.99	0.86* 0.75–0.97	0.93† 0.84–1.03	0.97† 0.85–1.11	NR 4P-MACE: 0.73; 0.58–0.92*	0.87* 0.78–0.97	0.74* 0.58–0.95	NR 4P-MACE: 1.02; 0.89–1.17	0.91† 0.83–1.00	1.24† 0.90–1.70	0.88* 0.79–0.99	0.78* 0.68-0.90	0.79† 0.57-1.11	1.00† 0.89–1.12	0.96† Upper <1.16	0.99† 0.89–1.11	1.02† 0.89–1.17	0.98 0.84–1.14
CV death (HR; 95% CI)	0.62* 0.49–0.77	0.87 0.72–1.06	0.98‡ 0.82–1.17	0.92 0.77–1.11	0.72 0.50–1.03	0.78* 0.66–0.93	0.98 0.65–1.48	0.98 0.78–1.22	0.88 0.76–1.02	1.22 0.70–2.12	0.91 0.78–1.06	0.93 0.73–1.19	0.49‡ 0.27-0.92	1.03 0.87–1.22	0.79 0.60–1.04	1.03 0.89–1.19	0.96 0.81–1.14	1.00 0.81–1.24
Nonfatal MI (HR; 95% CI)	0.87 0.70–1.09	0.85 0.69–1.05	0.89 0.77–1.01	1.00 0.86–1.27	0.78 0.55–1.10	0.88 0.75–1.03	0.74 0.51–1.08	1.03 0.87–1.22	0.97 0.85–1.10	1.33 0.82–2.17	0.96 0.79–1.16	0.75* 0.61-0.90 (includes fatal MI)	1.18‡ 0.73-1.90	0.95 0.80–1.12	1.08 0.88–1.33	0.95 0.81–1.11 (includes fatal MI)	1.15 0.91–1.45	1.01 0.80–1.28
Nonfatal stroke (HR; 95% CI)	1.24 0.92–1.67	0.90 0.71–1.15	1.01 0.84–1.21	1.00 0.76–1.32	0.80 0.48–1.31	0.89 0.72–1.11	0.61‡ 0.38–0.99	1.12 0.79–1.58	0.85 0.70–1.03	1.00 0.56–1.79	0.76* 0.61–0.95	0.86 0.66-1.14 (includes fatal stroke)	0.74‡ 0.35-1.57	1.11 0.88–1.39	0.91 0.55–1.50	0.97 0.79–1.19 (includes fatal stroke)	0.88 0.63–1.23	0.87 0.66–1.15
All-cause death (HR; 95% CI)	0.68‡ 0.57–0.82	0.87 0.74–1.01	0.93 0.82–1.04	NR	0.78 0.58–1.06	0.85* 0.74–0.97	1.05 0.74–1.50	0.94 0.78–1.13	0.86‡ 0.77–0.97	1.20 0.79–1.81	0.90 0.80–1.01	0.95 0.79-1.16	0.51‡ 0.31-0.84	1.11 0.96–1.27	0.88 0.71–1.09	1.01 0.90–1.14	0.98 0.84–1.13	0.91 0.78–1.06
HHF (HR; 95% CI)	0.65‡ 0.50–0.85	0.67‡ 0.52–0.87	0.73‡ 0.61–0.88	0.70‡ 0.54–0.90	0.61 0.38–0.98	0.87 0.73–1.05	1.11 0.77–1.61	0.96 0.75–1.23	0.94 0.78–1.13	0.95 0.48–1.88	0.93 0.77–1.12	NR	0.86 0.48–1.55	1.27* 1.07–1.51	1.19 0.90–1.58	1.00 0.83–1.20	0.90 0.74–1.08	1.21 0.92–1.59
Other key endpoints (HR; 95% CI)	4P-MACE 0.89 (0.78–1.01) New or worsening nephropathy 0.61‡ (0.53–0.70)	Composite of all-cause death, death from CV causes, progression of albuminuria 0.73‡ (0.67–0.79) Composite of death from CV causes and hospitalisation for HF 0.78‡ (0.67–0.79) New or worsening nephropathy 0.58‡ (0.50–0.67)	Renal composite (≥40% decrease eGFR, ESRD, nor renal or CV death) 0.76‡ (0.67–0.87)	Composite of CV death and HHF 0.88 (0.75–1.03) Renal composite of renal death, RRT or doubling of serum creatinine 0.81 (0.63–1.04)	4P-MACE plus coronary revascularisation and hospitalisation for unstable angina 0.79 (0.65–0.96) Renal composite of decrease in kidney function and macroalbuminuria 0.68 (0.57–0.79) Incident macroalbuminuria 0.68 (0.58–0.80)	Expanded composite of deaths from CV causes and hospitalisation for angina pectoris or HF, all-cause death, composite renal outcome 0.88* (0.81–0.96) New or worsening nephropathy 0.78* (0.67–0.92)	Expanded composite of deaths from CV causes and hospitalisation for unstable angina or HF 0.74‡ (0.62–0.89) All-cause death, non-fatal MI or non-fatal stroke 0.77‡ (0.61–0.97) New or worsening nephropathy 0.64‡ (0.46–0.88)	Hospitalisation for unstable angina 1.11 (0.47–2.62) Composite of 4P-MACE or HHF 0.97 (0.85–1.10) Composite of 4P-MACE, HHF or revascularisation 1.00 (0.90–1.11)	All-cause death, death from CV causes, first occurrence of nonfatal or fatal MI, nonfatal or fatal stroke, hospitalisation for acute coronary syndrome or HF	4P-MACE 1.21 (0.90–1.63) All-cause death, nonfatal MI or nonfatal stroke 1.21 (0.91–1.61) Hospitalisation for unstable angina 0.80 (0.38–1.71)	Composite clinical microvascular outcome comprising diabetic retinopathy or renal disease 0.87‡ (0.79–0.95) Hospital admission for unstable angina 1.14 (0.84–1.54)	Primary composite plus urgent revascularisation for unstable angina 0.78‡ (0.69–0.90) Composite of CV death or hospitalisation for HF 0.85 (0.70–1.04)	Primary composite plus hospitalisation from unstable angina or HR; composite of all-cause death, nonfatal MI or nonfatal stroke	Composite of 4P-MACE, HHF or coronary revascularisation 1.02 (0.94–1.11) Composite of doubling of creatinine level, initiation of dialysis, renal transplantation, or creatinine >6.0 mg/dl 1.08 (0.88–1.32)	4P-MACE 0.96 (upper <1.16)	4P-MACE 0.98 (0.88–1.09) HHF or CV death 1.02 (0.90–1.15)	Composite of sustained ESRD, death due to renal failure, or sustained decrease of ≥40% in eGFR 1.04 (0.89–1.22)	4P-MACE 0.99 (0.86–1.14)
RRR (%) 3P-MACE	14	14	N/A	N/A	27	13	26	NR	N/A	N/A	12	22	N/A	N/A	N/A	N/A	N/A	N/A
Speed of 3P-MACE onset (drug vs placebo, events/1,000 patient-years)	37.4 vs 43.9	26.9 vs 31.5	22.6 vs 24.2	39 vs 40	39 vs 53	34 vs 39	32.4 vs 44.4	NR (4P-MACE 63 vs 64)	37 vs 40	33 vs 27	23.5 vs 26.6	45.7 vs 58.7	29.0 vs 37.0	NR	NR	N/A	57.7 vs 56.3	Linagliptin 21, glimepiride 21
Cohort composition at baseline (mean or %, unless stated)
Number of participants	7020	10142	17160	8246	4076	9340	3297	6068	14752	4156	9901	9463	3183	16492	5380	14671	6979	6033
Age (yr)	63.1	63.3	64	64.4	64.5	64.3	64.6	Lixisenatide 59.9, placebo 60.6	62	Median exenatide 63, placebo 63	66	64.1	66	65	61	65.5	66	Linagliptin 63.9, glimepiride 64.2
Duration of diabetes (yr)	>10 yr Empagliflozin 57%, placebo 57.4%	13.5	Dapagliflozin 11.0, placebo 10.0	Ertugliflozin 12.9, placebo 13.1	15.4	Liraglutide 12.8, placebo 12.9	13.9	Lixisenatide 9.2, placebo 9.4	12	Median exenatide 10.4, placebo 10.2	Dulaglutide 10.5, placebo 10.6	14.1	14.9	Median 10.3	Median alogliptin 7.1, placebo 7.3	11.6	15	6.3
Placebo (%)	33	43	50	33	33	50	50	50	50	50	50	50	50	50	50	50	50	N/A
Established CVD (%)	Empagliflozin 99.4, placebo 98.9	65.06	Dapagliflozin 40.5, placebo 40.8	99.9	89.6	Liraglutide 82.1, placebo 80.6	83.3	100	Exenatide 73.3, placebo 72.9	Exenatide 76.0, placebo 76.0	Dulaglutide 31.5, placebo 31.4	NR	Semaglutide 84.9, placebo 84.5	79	NR	100	58	Linagliptin 42.2, glimepiride 41.7
eGFR (mL/min per 1.73 m²)	74	77	85	76	72	80	76	Lixisenatide 76.7, placebo 75.2	Exenatide 76.6, placebo 76.0	Median exenatide 79.0, placebo 80.0	Dulaglutide 75.3, placebo 74.7	79	74	73	Median alogliptin 71.1, placebo 71.2	74.9	55	Linagliptin 76.5, glimepiride 77.0
HbA1c (%)	8	8.2	8.3	8.2	8.9	8.7	8.7	Lixisenatide 7.7, placebo 7.6	8	Exenatide 8.0, placebo 8.0	7.35	8.7	8.2	8.0	8.0	7.2	Linagliptin 7.9, placebo 8.0	Linagliptin 7.2, glimepiride 7.2
Female (%) Drug Placebo	28.8 28.0	35.1 36.7	36.9 37.9	29.7 30.7	34.0 30.8	35.5 34.0	38.5 40.0	30.4 30.9	38.0 38.0	37.5 35.9	46.6 46.1	30 31	31.9 31.4	33.4 32.7	32.3 32.0	29.1 29.5	38.5 35.7	Linagliptin 39.2, glimepiride 40.8
BMI (kg/m²)	31	32	32	32		33	33	Lixisenatide 30.1, placebo 30.2	32	Median exenatide 32.4, placebo 31.9	32	32	32	31	Median 28.7	30.2	31	Linagliptin 30.2, glimepiride 30.0
Current smoker (%)	NR	Canagliflozin 17.6, placebo 18.1	NR	NR	15.5	NR	History of smoking: semaglutide 54.3, placebo 55.2	11.7	Exenatide 11.8, placebo 11.6	Exenatide 15.8, placebo 15.5	Dulaglutide 14.0, placebo 14.4	16	Semaglutide 11.6, placebo 10.4	NR	14	11.4	linagliptin 10.4, placebo 10.0	Linagliptin 20.1, glimepiride 19.4
History of hypertension (%)	Antihypertensive therapy: 95	Canagliflozin 89.5, placebo 90.6	ACEi or ARB therapy: 81.3	Antihypertensive therapy: 95.2	91.3	Hypertension and left ventricular hypertrophy: liraglutide 5.3, placebo 5.4	92.8	76.4	Antihypertensive, antianginal, and other CV medications: exenatide 90.1, placebo 90.5	NR	Dulaglutide 93.0, placebo 93.3	Albiglutide 86.0, placebo, 87.0	Antihypertensive medication: 93.9	82	83	ACEi or ARB therapy: 78.8	91	Linagliptin 90.2, glimepiride 89.6
Key inclusion criteria	≥18 yr with diagnosed T2D and established CVD	≥30 yr with diagnosis of T2D and history of symptomatic ASCVD or ≥ 50 yr with diagnosis of T2D and ≥ 2 CV risk factors	≥40 yr with diagnosis of T2D, established or risk factors for ASCVD	≥40 yr with diagnosis of T2D and established ASCVD involving the coronary, cerebrovascular, and/or peripheral arterial systems	≥18 yr with diagnosed with T2D, >HbA1c >7%, and a history of CVD (coronary artery disease, stroke, or peripheral artery disease) or ≥50 yr (if male) or 55 yr (if female) and had kidney disease (eGFR 25.0-59.9 ml/min/1.73 m2) and ≥1 additional CV risk factor	≥50 yr with diagnosis of T2D with ≥ 1 CV condition or ≥60 yr with diagnosis of T2D and ≥ 1 CV risk factor	≥50 yr with diagnosis of T2D and established CVD, chronic HF or chronic kidney disease (>stage 3) or ≥60 yr with diagnosis of T2D and ≥ 1 CV risk factor	≥30yr with diagnosis of T2D who had had an acute coronary event within 180 days before screening	≥18 yr with diagnosed T2D, 70% of enrolled patients had previous cardiac events (coronary artery disease, ischemic cerebrovascular disease or atherosclerotic peripheral arterial disease)	≥40 yr with HbA1c >6.5%, with history of coronary, cerebrovascular or peripheral vascular disease or ≥60 yr with HbA1c >6.5%, >1 risk factor including duration of T2D >10 years, active smoker, treated hypertension, family history of premature coronary artery disease, LDL cholesterol ≥100 mg dl−1 on lipid-lowering therapy, HDL cholesterol <40 mg dl−1, coronary calcium score >400 or UACR of ≥30 mcg…	≥50 yr with diagnosis of T2D and vascular disease or ≥55 yr with diagnosis of T2D and MI, coronary carotid or lower extremity artery stenosis exceeding 50%, left ventricular hypertrophy, eGFR <60 mL/min per 1.73m2 or albuminuria or ≥60 yr with diagnosis of T2D and two of: tobacco use, dyslipidaemia, hypertension or abdominal obesity	≥40 yr with diagnosis of T2D and established coronary, cerebrovascular or peripheral arterial disease	≥50 yr with diagnosis of T2D and established CVD or CKD or ≥60 yr with diagnosis of T2D and at risk for CVD	≥40 yr with diagnosis of T2D and established coronary, cerebrovascular or peripheral arterial disease or ≥55 yr (men) or 60 yr (women) with ≥ 1 of dyslipidemia, hypertension, or active smoking	Adults diagnosed with T2D and not being treated with a DPP-4 inhibitor or GLP-1 RA), and who had had an acute coronary syndrome (including acute MI and unstable angina) within 15 to 90 days before randomisation	≥50 yr with T2D and a history of major coronary artery disease, ischaemic cerebrovascular disease, or atherosclerotic peripheral arterial disease	Adults with T2D and high CV risk (history of coronary artery disease, stroke or peripheral vascular disease, and microalbuminuria or macroalbuminuria) or high renal risk (eGFR 45–75 mL/min/1.73m² and UACR >200 mg/g; or eGFR 15–45 mL/min/1.73 m2 regardless of UACR)	Adults with T2D and high CV risk or established CVD
Key exclusion criteria	BMI >45 eGFR <30 ml/min/1.73 m² HbA1c <7.0% or >10.0% (if stable glucose-lowering therapy ≤12 weeks before randomisation) HbA1c <7.0% or >9.0% (if no glucose-lowering therapy ≤12 weeks before randomisation)	HbA1c <7.0% or >10.5% A history of diabetic ketoacidosis History of one or more severe hypoglycemic episode within 6 months before screening MI, unstable angina, revascularisation procedure, or cerebrovascular accident within 3 months before screening	History of bladder cancer or history of radiation therapy to the lower abdomen or pelvis at any time Chronic cystitis and/or recurrent urinary tract infections	HbA1c <7.0% or >10.5% History of ketoacidosis CV event or coronary or peripheral intervention procedure between the screening visit and randomisation Planned CV surgery or CV surgery within 3 months of the screening visit eGFR <30 mL/min/1.73 m² NYHA Class IV HF (Class III–IV prior to protocol amendment)	Gastroparesis, uncontrolled reflux, prolonged nausea or vomiting, severe retinal disease, pancreatitis, or use of a GLP-1 RA or DPP-4 inhibitor within the previous 3 months	HbA1c <7.0% Use of a GLP-1 RA, pramlintide, DPP-4i within 3 months of screening (trial start) Use of insulin other than human NPH insulin or long-acting insulin analogue or premixed insulin within 3 months prior to screening	HbA1c <7.0% Use of GLP-1 RA, pramlintide or DPP-4i within 90 days prior to screening Treatment with insulin other than basal and pre-mixed insulin within 90 days prior to screening Acute decompensation of glycaemic control requiring immediate intensification of treatment to prevent acute complications of diabetes within 90 days prior to screening History of chronic pancreatitis or idiopathic acut…	HbA1c <5.5% or >11.0% PCI within the previous 15 days CABG surgery for the qualifying event Planned coronary revascularization procedure within 90 days after screening eGFR <30 ml per minute per 1.73 m²	HbA1c of <6.5 % or >10.0% History of ketoacidosis Prior treatment with a GLP-1 RA Planned or anticipated revascularisation procedure ESRD or eGFR <30 mL/min/1.73m² History of gastroparesis or pancreatitis	Prior treatment with DPP-4i, GLP-1 RA or SGLTi within 3 months of screening; current treatment with rapid-acting insulin or insulin analogue; history of pancreatitis or thyroid cancer; or eGFR <50 ml/min/1.73 m2	HbA1c >9.5% or uncontrolled diabetes requiring immediate therapy History of severe hypoglycemia in past year Acute coronary or cerebrovascular event within past 2 months, or planned or anticipated revascularization procedure History of pancreatitis, hepatic insufficiency , chronic renal failure or of C-cell thyroid disorder Completed or withdrawn from any study investigating dulaglutide	HbA1c <7.0% eGFR <30 ml/min/1.73m² or RRT Use of a GLP-1 RA at screening Severe gastroparesis History of pancreatitis or considered clinically at significant risk of developing pancreatitis during the course of the study	Treatment with any GLP-1 RA, pramlintide or DPP-4i within 90 days of screening History of pancreatitis (acute or chronic) History of major surgical procedures involving the stomach potentially affecting drug absorption NYHA Class IV HF Planned coronary, carotid or peripheral artery revascularisation Myocardial infarction, stroke or hospitalisation for unstable angina or transient ischaemic attack…	HbA1c <6.5% or >12.0% Incretin-based therapy within priori 6 months ESRD with long-term dialysis History of renal transplantation Serum creatinine level higher than 6.0 mg per dl	HbA1c <6.5% and >11.0% Unstable cardiac disorders (e.g. NYHA class IV HF, refractory angina, uncontrolled arrhythmias, critical valvular heart disease, or severe uncontrolled hypertension) Dialysis within 14 days before screening	HbA1c <6.5% or >8.0% Treated with a DPP-4 inhibitor, GLP-1 RA or thiazolidinedione (other than pioglitazone) during the preceding 3 months History of ≥2 episodes of severe hypoglycaemia during the preceding 12 months eGFR <30 mL/min/1.73m²	HbA1c <6.5% or >10.0% ESRD	HbA1c <6.5% or >8.5%
Subgroup analyses (3P-MACE; HR (95% CI); interaction)
Secondary vs primary prevention	N/A	History of CVD 0.82 (0.72–0.95), CV risk factors 0.98 (0.74–1.30), p=0.18	ASCVD 0.90 (0.79–1.02), CV risk factors 1.01 (0.86–1.20), p=0.25	N/A	History of CVD 0.71 (0.57–0.90), no hisotry of CVD 1.71 (0.48–6.07)	Patients ≥50 yr and established CVD 0.83 (0.74–0.93), ≥60yr and risk CVD 1.20 (0.86–1.67) p=0.04	Established CVD 0.72 (0.55–0.93), CV risk factors 1.00 (0.41–2.46) p=0.49	N/A	Previous CV event 0.90 (0.82–1.00), no previous CV event 0.99 (0.77–1.28) p=0.50	No significant differences based on histoty of various CV events	History of CVD 0.87 (0.74–1.02), no history of CVD 0.87 (0.74–1.02), p=0.97	NR	Presence of CV disease 0.83 (0.58–1.17), presence of CV risk factors only 0.51 (0.15–1.68), p=0.44	N/A	NR	NR	Patients with established macrovascular disease and albuminuria 0.94 (0.79–1.13), patients without established macrovascular disease and albuminuria 1.13 (0.92–1.38)	3P-MACE was consistent across prespecified subgroups
Supplementary Table 1 This table summarises the key primary and secondary endpoints, patient cohort compositon, baseline characteristics and key analyses of CVOTs, renal and HF studies in patients with T2D. Important note: definitions of endpoints, inclusion/exclusion criteria, patient characteristics and statistical analyses varied substantially been trials. *P<0.05, †non-inferior, ‡nominal sign…

## Sheet: SGLT2i renal and HF studies
Clinical setting	Renal studies			HF studies
Study	CREDENCE	DAPA-CKD	SCORED	EMPEROR-Reduced	EMPEROR-Preserved	DAPA-HF	SOLOIST-WHF
Drug	Canagliflozin	Dapagliflozin	Sotagliflozin	Empagliflozin	Empagliflozin	Dapagliflozin	Sotagliflozin
	Invokana®	Forxiga®	Zynquista®	Jardiance®	Jardiance®	Forxiga®	Zynquista®
Primary endpoint(s) (HR; 95% CI)	ESRD, doubling SCr, CV or renal death 0.70* 0.59–0.82	50% eGFR decline, ESRD, renal or CV death 0.61* 0.51–0.72	CV death, HHF or urgent visit for HF 0.74* 0.63–0.88	CV death or HHF 0.75* 0.65–0.86	CV death or HHF 0.79* 0.69–0.90	CV death, HHF or urgent visit for HF 0.74* 0.65–0.85	CV death, HHF or urgent visit for HF 0.67* 0.52–0.85
CV death or HHF (HR; 95% CI)	0.69* 0.57–0.83	0.71* 0.55–0.92	NR	0.75* 0.65–0.86	0.79* 0.69–0.90	0.75* (0.65–0.85)	NR
CV death (HR; 95% CI)	0.78 0.61–1.00	0.81 0.58–1.12	0.90 0.73–1.12	0.92 0.75–1.12	0.91 0.76–1.09	0.82 0.69–0.98	0.84 0.58–1.22
All-cause death (HR; 95% CI)	0.83 0.68–1.02	0.69 0.53–0.88	0.99 0.83–1.18	0.92 0.77–1.10	1.00 0.87–1.15	0.83 0.71–0.97	0.82 0.59–1.14
HHF	0.61* 0.47–0.80	NR	0.67* 0.55–0.82 (includes urgent visits for HF)	0.70* 0.58–0.85	0.73* 0.61–0.88	0.70 0.59–0.83	NR
Cohort composition at baseline (mean or %, unless stated)
Number of participants	4401	4304	10584	3730	5988	4744	1222
Age (yr)	63	62	69	67.2	72	66	69
Diabetes (%)	100	68	100	50	49	42	100
Established CVD (%)	50.4	37.4	NR	NR	NR	NR	NR
eGFR (mL/min per 1.73 m²)	56.2	43	44.4	61.8	60.6	66	49.2
Key inclusion criteria	≥30 yr with diagnosis of T2D with DKD eGFR 30 to <90 ml/min per 1.73m² UACR > 300 mg/g and ≤5000 mg/g Stable ACEi or ARB therapy	≥18 years of age eGFR 25, but 75 mL/min/1.73m2 at screening UACR 200, but 5000 mg/g at screening Stable and, for the patient, maximum tolerated labelled dose of an ACEi or ARB for ≥4 weeks before screening, if not medically contraindicated	Persons 18 years of age or older with T2D with a glycated hemoglobin level of 7% or higher, CKD (eGFR, 25 to 60 ml per minute per 1.73 m2 of body-surface area), and additional CV risk factors were enrolled. The risk factors consisted of ≥1 major CV risk factor in those ≥18 years of age or ≥2 minor CV risk factors in those 55 years of age or older	Aged ≥18 years who have had chronic HF (functional class II, III or IV) for ≥3 months and whose LVEF is ≤40% at its most recent assessment prior to enrolment Patients must be receiving all appropriate treatments for HF	Aged ≥18 years who have had chronic HF (functional class II, III or IV) for ≥3 months and whose LVEF is >40% A plasma NT-proBNP level ≥600 pg/ml (or ≥400 pg/ml if they had been hospitalised for HF within the previous 12 months)	Aged ≥18 years, an ejection fraction of ≤40%, and New York Heart Association (NYHA) class II, III, or IV symptoms A plasma NT-proBNP level ≥600 pg/ml (or ≥400 pg/ml if they had been hospitalised for HF within the previous 12 months) Patients with atrial fibrillation or atrial flutter on baseline electrocardiography were required to have an NT-proBNP level of ≥ 900 pg per milliliter, regardless of…	Aged 18 to 85 years of age Hospitalized because of the presence of signs and symptoms of HF and received treatment with IV diuretic therapy Previous diagnosis of T2D before the index admission or to have laboratory evidence to support a diagnosis of type 2 diabetes during the index admission
Key exclusion criteria	HbA1c <6.5% or >12.0% History of diabetic ketoacidosis History of hereditary glucose-galactose malabsorption or primary renal glucosuria Renal disease that required treatment with immunosuppressive therapy Known significant liver disease Current or history of NYHA Class IV HF Blood potassium level >5.5 mmol/L during screening	Type 1 diabetes mellitus Autosomal dominant or autosomal recessive polycystic kidney disease, lupus nephritis or ANCA-associated vasculitis Receiving cytotoxic therapy, immunosuppressive therapy or other immunotherapy for primary or secondary renal disease within 6 months prior to enrolment New York Heart Association Class IV congestive HF Myocardial infarction, unstable angina, stroke or transie…	Any plan to start an SGLT2 inhibitor during the trial	Cardiovascular diseases or treatments that increase the unpredictability of or change the patients’ clinical course, independent of HF Untreated or undertreated cardiovascular conditions that might influence the course of HF or tolerability of the study medications Significant co-morbid conditions that might influence the clinical course, independent of HF Any condition that might jeopardize pati…	A disorder that could change their clinical course, independent of HF, or if they had any condition that might jeopardise patient safety or limit their participation	Recent treatment with or unacceptable side effects associated with an SGLT2 inhibitor Type 1 diabetes eGFR <30 ml/min/1.73 m2 (or rapidly declining renal function) Symptoms of hypotension or a systolic blood pressure of less than 95 mm Hg	End-stage HF or recent acute coronary syndrome, stroke, percutaneous coronary intervention or coronary artery bypass surgery, or an estimated GFR of less than 30 ml per minute per 1.73 m2 of bodysurface area
